# Supplementary material for: Vaginal Microbiota Composition and HPV Genotype-Specific CIN2+ Risk: A Cross-Sectional Study
Source: Diagnostics (Basel). 2026 May 2;16(9):1387. doi: 10.3390/diagnostics16091387 (PMC13163743; doi:10.3390/diagnostics16091387)
Supplement: Supplementary file 1 [file diagnostics-16-01387-s001.zip]

Archive with 9 entries (8 files):
- Supplementary figures /
- Supplementary figures /.DS_Store
- __MACOSX/Supplementary figures /._.DS_Store
- Supplementary figures /Supplement_Betadisper_CIN3.pdf
- __MACOSX/Supplementary figures /._Supplement_Betadisper_CIN3.pdf
- Supplementary figures /Supplementary S1.jpg
- __MACOSX/Supplementary figures /._Supplementary S1.jpg
- Supplementary figures /Supplement_Betadisper_CIN2.pdf
- __MACOSX/Supplementary figures /._Supplement_Betadisper_CIN2.pdf
